# Supplementary material for: Pathogenic Variant Spectrum in Breast Cancer Risk Genes in Finnish Patients
Source: Cancers (Basel). 2022 Dec 14;14(24):6158. doi: 10.3390/cancers14246158 (PMC9776204; doi:10.3390/cancers14246158)
Supplement: Supplementary file 1 [file cancers-14-06158-s001.zip]

Archive with 1 entries (1 files):
- cancers-2052010-supplementary.pdf
